# Supplementary material for: Validation of the sunlight exposure diary and the erythropoietic protoporphyria impact questionnaire (EPIQ)
Source: Orphanet J Rare Dis. 2025 Sep 30;20:492. doi: 10.1186/s13023-025-04012-8 (PMC12486579; doi:10.1186/s13023-025-04012-8)
Supplement: Supplementary file 3 — Supplementary Material 3 [file 13023_2025_4012_MOESM3_ESM.xlsx]

## Sheet: Construct validity
Construct Validity - Sunlight Exposure Diary (SED)
Item or Scale Name	PROMIS Anxiety	PROMIS Ability to Participate in Social Roles and Activities	PROMIS Depression	PROMIS Fatigue	PROMIS Physical Function	PROMIS Pain Interference	PROMIS Sleep Disturbance	PROMIS SHORT FORM-IS	PROMIS-NPQ	EPP Duration of Full Reaction Scale	EPP Overall Severity and Impact Scale	EPP Overall Change Scale	SED Tingling/Itching Scale	Daily Daylight Tolerance Over Two-Week Intervals	SED501 Tingling	SED503 Itching
Daily Daylight Tolerance over Two-week intervals	-0.0442921	-0.0429192	0.0572044	0.0730011	0.0806401	0.00050163	0.0737843	-0.00648033	0.0460292	0.0187248	0.0402843	0.119175	-0.159043	1	-0.113486	-0.181009
Construct Validity - EPIQ
Item or Scale Name	PROMIS Anxiety	PROMIS Ability to Participate in Social Roles and Activities	PROMIS Depression	PROMIS Fatigue	PROMIS Physical Function	PROMIS Pain Interference	PROMIS Sleep Disturbance	PROMIS SHORT FORM-IS	PROMIS-NPQ	EPP Duration of Full Reaction Scale	EPP Overall Severity and Impact Scale	EPP Overall Change Scale	SED Tingling/Itching Scale	Daily Daylight Tolerance Over Two-Week Intervals	SED501 Tingling	SED503 Itching
Duration of Full Reaction	-0.255403	0.00289668	0.183011	0.0743383	-0.220155	0.22984	0.483556	0.133648	-0.149616	1	0.231258	0.541347	-0.0585282	0.0187248	-0.0772021	-0.0212279
Overall Seveirty and Impact	-0.171086	-0.469632	-0.187761	-0.0742776	-0.265323	-0.561349	0.113373	-0.297515	-0.704631	0.231258	1	0.540516	0.384062	0.0402843	0.397798	0.333859
Overall Change	-0.0498287	-0.292292	-0.0387819	-0.0631998	-0.183151	-0.291092	0.106222	-0.113053	-0.385391	0.541347	0.540516	1	0.0356231	0.119175	-0.0217832	0.0542984
